# Supplementary material for: Novel Anthranilic Acid Hybrids—An Alternative Weapon against Inflammatory Diseases
Source: Pharmaceuticals (Basel). 2023 Nov 29;16(12):1660. doi: 10.3390/ph16121660 (PMC10747134; doi:10.3390/ph16121660)
Supplement: Supplementary file 1 [file pharmaceuticals-16-01660-s001.zip]

Archive with 1 entries (1 files):
- pharmaceuticals-2690355-supplementary.pdf
